# Supplementary material for: Synthesis of Single Crystal 2D Cu2FeSnS4 Nanosheets with High-Energy Facets (111) as a Pt-Free Counter Electrode for Dye-Sensitized Solar Cells
Source: Materials (Basel). 2023 Jun 30;16(13):4743. doi: 10.3390/ma16134743 (PMC10342958; doi:10.3390/ma16134743)
Supplement: Supplementary file 1 [file materials-16-04743-s001.zip]

Archive with 1 entries (1 files):
- materials-2465799-SI.pdf
